# Supplementary material for: Full-length transcriptome characterization and comparative analysis of Gleditsia sinensis
Source: BMC Genomics. 2023 Dec 8;24:757. doi: 10.1186/s12864-023-09843-y (PMC10709882; doi:10.1186/s12864-023-09843-y)
Supplement: Supplementary file 1 — Additional file 1. [file 12864_2023_9843_MOESM1_ESM.zip]

Archive with 6 entries (6 files):
- Supplementary/FigureS1.tif
- Supplementary/FigureS2.pdf
- Supplementary/FigureS3.pdf
- Supplementary/FigureS4.pdf
- Supplementary/FigureS5.pdf
- Supplementary/Supplementary Information.docx
